# Supplementary material for: Sedentary behaviour and physical activity levels in Swedish adolescents with and without intellectual disabilities
Source: BMC Pediatr. 2026 Mar 5;26:259. doi: 10.1186/s12887-026-06679-9 (PMC13045137; doi:10.1186/s12887-026-06679-9)
Supplement: Supplementary file 1 — Supplementary Material 1. [file 12887_2026_6679_MOESM1_ESM.xlsx]

## Sheet: Evenson_251211
ID	0ID1nonID	Age	Height_cm	weight_kg	BMI	SMM_kg	FM_kg	Total_SED	Total_LIGHT	Total_MVPA	Total_WEARTIME	Schoolday_SED	Schoolday_light	Schoolday_MVPA	Schoolday_WEARTIME	Schoolday_SED_rel	Schoolday_LIGHT_rel	Schoolday_MVPA_rel	Weekend_SED	Weekend_LIGHT	Weekend_MVPA	Weekend_WEARTIME	Weekend_SED_rel	Weekend_LIGHT_rel	Weekend_MVPA_rel	Schoolday_DayTime_SED	Schoolday_DayTime_LIGHT	Schoolday_DayTime_MVPA	Schoolday_DayTime_SED_rel	Schoolday_DayTime_LIGHT_rel	Schoolday_DayTime_MVPA_rel	Schoolday_Evening_SED	Schoolday_Evening_LIGHT	Schoolday_Evening_MVPA	Schoolday_Evening_SED_rel	Schoolday_Evening_LIGHT_rel	Schoolday_Evening_MVPA_rel
1	0	14	162.5	71.1	26.9	25.4	24.2	569.571	175.643	16.9286	762.143	578.8	182.3	21.1	782.2	73.9964	23.3061	2.69752	546.5	159	6.5	712	76.7556	22.3315	0.912921	388.55	123.65	17.4	0.739488	0.229636	0.0308765	190.25	58.65	4.625	0.751684	0.233725	0.0145904
2	0	11	137	28.3	15.1	12.2	4.3	672.107	189.607	22.8571	884.571	671.15	199	27.45	897.6	74.7716	22.1702	3.05816	674.5	166	11.375	852	79.1667	19.4836	1.33509	412.55	150.6	22.25	0.703058	0.258911	0.0380314	258.6	48.4	5.2	0.823773	0.158961	0.017266
3	0	16	157.5	56.6	22.8	16.9	24.5	543.583	170.917	33.8333	748.333	566.95	184.05	36.6	787.6	71.9845	23.3685	4.64703	426.75	105.25	20	552	77.3098	19.067	3.62319	361.9	156.5	33.6	0.655391	0.283676	0.0609329	205.05	27.55	3.75	0.867993	0.11858	0.0134272
4	0	13	156	50.2	20.6	19.8	12.8	592.607	216.607	19.2143	828.429	619.65	211.9	23.05	854.6	72.5076	24.7952	2.69717	525	228.375	9.625	763	68.8073	29.9312	1.26147	409.5	132.6	20.3	0.727535	0.236301	0.0361638	210.15	79.3	2.75	0.717984	0.272457	0.00955907
5	0	13	154.5	42	17.7	16.1	11.1	517.036	179.393	27.4286	723.857	524.9	211.75	37.55	774.2	67.799	27.3508	4.85017	497.375	98.5	2.125	598	83.1731	16.4716	0.355351	346.9	156.95	28.35	0.652271	0.294577	0.0531528	178	54.8	9.2	0.747203	0.217274	0.0355228
6	0	13	153.5	57.1	24.2	19.3	20	452.536	282.464	55.4286	790.429	470.85	303.75	59.6	834.2	56.4433	36.4121	7.14457	406.75	229.25	45	681	59.7283	33.6637	6.60793	295.9	206.7	41.6	0.543487	0.379931	0.0765824	174.95	97.05	18	0.59236	0.344795	0.0628453
7	0	16	174	64	21.1	30.2	10.1	683.821	160.643	51.1071	895.571	709.3	182.15	66.35	957.8	74.0551	19.0175	6.92733	620.125	106.875	13	740	83.8007	14.4426	1.75676	356.65	119.25	49.1	0.679932	0.22673	0.0933377	352.65	62.9	17.25	0.807981	0.148629	0.0433895
8	0	13	150	45.6	20.3	15.3	16.2	681.464	129.429	7.39286	818.286	723.5	141.6	9.1	874.2	82.7614	16.1977	1.04095	576.375	99	3.125	678.5	84.9484	14.591	0.460575	409.8	106.15	8.25	0.781924	0.202304	0.0157721	313.7	35.45	0.85	0.899971	0.0976172	0.0024121
9	0	19	182.5	62	18.6	28.5	10.7	644.143	205.143	48.2857	897.571	701.3	222.5	62.2	986	71.1258	22.5659	6.30832	501.25	161.75	13.5	676.5	74.0946	23.9098	1.99557	359.8	120.55	46.65	0.682363	0.22897	0.0886668	341.5	101.95	15.55	0.733951	0.228817	0.0372327
10	0	18	171	52.2	17.9	22.1	11.9	688.143	146.286	49.4286	883.857	739.7	146.9	32.2	918.8	80.5072	15.9882	3.50457	559.25	144.75	92.5	796.5	70.2134	18.1733	11.6133	258.25	58	19.95	0.750774	0.179308	0.0699173	476.55	87.45	12	0.824596	0.153644	0.0217602
11	0	20	164	60.5	22.5	25.6	14	727.464	150.393	37.5714	915.429	729.85	166.3	43.65	939.8	77.6601	17.6953	4.64461	721.5	110.625	22.375	854.5	84.4353	12.9462	2.61849	385.85	117.45	37.5	0.713012	0.217569	0.069419	344	48.85	6.15	0.860917	0.123863	0.0152194
12	0	19	174	59.1	19.5	27.5	9.9	626.458	91.8333	24.5417	742.833	654.438	106.25	32.8125	793.5	82.4748	13.39	4.13516	570.5	63	8	641.5	88.9322	9.82073	1.24708	376.5	77.5	19	0.800529	0.160258	0.0392131	266.5	28.5	18.3333	0.856193	0.095496	0.0483112
13	0	19	166.5	41.4	14.9	17.3	8	688.036	90.9643	9.71429	788.714	696.6	95.55	8.85	801	86.9663	11.9288	1.10487	666.625	79.5	11.875	758	87.9453	10.4881	1.56662	424.9	77.05	7.45	0.839971	0.145921	0.0141075	271.7	18.5	1.4	0.926971	0.0676395	0.00538975
14	0	20	174.5	60.9	20	29.4	8.8	544.75	172.786	54.1786	771.714	571.6	184.55	63.25	819.4	69.7584	22.5226	7.71906	477.625	143.375	31.5	652.5	73.1992	21.9732	4.82759	354.75	108.7	44.55	0.696926	0.212527	0.090547	216.85	75.85	18.7	0.697131	0.242107	0.0607618
15	0	19	167.5	85.8	30.6	29.4	33.1	576.714	194.571	57.2857	828.571	583.25	202.95	59.6	845.8	68.9584	23.995	7.04658	560.375	173.625	51.5	785.5	71.3399	22.1038	6.55633	347.3	151.5	52.8	0.62841	0.275465	0.0961251	235.95	51.45	6.8	0.801578	0.174863	0.0235589
16	0	19	168	62.1	22	16.9	30.2	632.875	120.708	26.75	780.333	648.812	128.938	36.75	814.5	79.6578	15.8303	4.51197	601	104.25	6.75	712	84.4101	14.6419	0.948034	419	83.625	11.375	0.814552	0.163506	0.0219422	229.812	45.3125	25.375	0.781932	0.144708	0.0733601
17	0	18	157.5	81.6	32.9	22.1	40.7	668.688	125.75	22.5625	817	684.917	138.833	28.9167	852.667	80.3264	16.2823	3.39132	620	86.5	3.5	710	87.3239	12.1831	0.492958	378.833	98.3333	19.1667	0.764672	0.196819	0.0385089	306.083	40.5	9.75	0.86179	0.113368	0.0248413
18	0	18	187	65.6	18.8	31.6	9.2	764.321	153.071	71.75	989.143	804.85	142.55	63.4	1010.8	79.625	14.1027	6.27226	663	179.375	92.625	935	70.9091	19.1845	9.90642	330.85	87.95	49.6	0.708272	0.186308	0.105421	474	54.6	13.8	0.870221	0.103254	0.0265249
19	0	19	176.5	87.6	28.1	33.8	27.6	522.292	342.083	86.4583	950.833	524.438	376	90.5625	991	52.92	37.9415	9.1385	518	274.25	78.25	870.5	59.506	31.5049	8.98909	220.55	159.3	35.15	0.578915	0.3517	0.0693844	248.562	176.125	46.5625	0.523854	0.374794	0.101352
20	0	20	165	97.6	35.8	28.6	46.1	661.75	196.536	31.8571	890.143	689	207.5	41.9	938.4	73.4228	22.1121	4.46505	593.625	169.125	6.75	769.5	77.1442	21.9786	0.877193	327.9	117.9	28.4	0.675412	0.256935	0.0676531	361.1	89.6	13.5	0.759847	0.207722	0.0324308
21	0	20	158.5	74.9	29.8	25.6	29.1	579.85	156.35	32.4	768.6	604.667	166.833	41.8333	813.333	74.3443	20.5123	5.14344	542.625	140.625	18.25	701.5	77.3521	20.0463	2.60157	343.417	93.5	18.0833	0.746147	0.218428	0.0354248	261.25	73.3333	23.75	0.702515	0.223723	0.0737616
22	0	18	178.5	110.6	34.7	33.5	50.7	494.292	219.458	67.9167	781.667	523.1	233.8	79.7	836.6	62.5269	27.9464	9.52666	350.25	147.75	9	507	69.0828	29.142	1.77515	326.75	150.7	60.35	0.607428	0.280354	0.112217	196.35	83.1	19.35	0.67163	0.26988	0.0584895
23	0	15	173	51.5	17.2	25.4	5.7	498.357	199.607	37.6071	735.571	549.45	187.5	45.05	782	70.2621	23.977	5.76087	370.625	229.875	19	619.5	59.8265	37.1065	3.06699	294.7	107.9	31.4	0.694584	0.238635	0.0667816	254.75	79.6	13.65	0.752457	0.217401	0.0301421
24	0	19	177	80.1	25.6	28.6	28	705.036	126.286	50.25	881.571	777.9	143.8	57.1	978.8	79.4749	14.6915	5.83367	522.875	82.5	33.125	638.5	81.8912	12.9209	5.18794	448.75	94.35	39.9	0.771061	0.16079	0.0681491	329.15	49.45	17.2	0.830303	0.126613	0.0430831
25	0	19	173	101.8	34	28	51	660.893	133.5	22.4643	816.857	639.65	154.15	28.4	822.2	77.7974	18.7485	3.45415	714	81.875	7.625	803.5	88.8612	10.1898	0.948973	401.2	100.45	19.15	0.770419	0.193041	0.0365403	238.45	53.7	9.25	0.780107	0.184851	0.0350422
26	0	14	159	51.8	20.5	24.2	8.2	509.5	236.821	100.107	846.429	530.7	258.2	100.1	889	59.6963	29.0439	11.2598	456.5	183.375	100.125	740	61.6892	24.7804	13.5304	335	163.95	61.45	0.598022	0.292624	0.109354	192.05	92.45	38.5	0.587204	0.283538	0.129258
27	0	12	157	47.6	19.3	19.9	10.6	622	200.786	40.6429	863.429	605.5	205.75	46.15	857.4	70.6205	23.997	5.38255	663.25	188.375	26.875	878.5	75.498	21.4428	3.05919	385.8	138.55	35.05	0.688052	0.248327	0.0636213	212.3	65.7	11	0.721703	0.240544	0.0377528
28	0	13	159.5	66.9	26.3	24	26.3	525.107	295.536	44.6429	865.286	516.4	314.35	44.05	874.8	59.0306	35.9339	5.03544	546.875	248.5	46.125	841.5	64.9881	29.5306	5.48128	322.65	207	23.75	0.582736	0.374586	0.0426774	186	103.5	20.3	0.597081	0.335781	0.0671384
29	0	15	187	60.5	17.3	29.2	7.6	645.429	195.214	44.0714	884.714	715.65	231.25	54.3	1001.2	71.4792	23.0973	5.42349	469.875	105.125	18.5	593.5	79.1702	17.7127	3.1171	320.3	182.45	48.45	0.580722	0.331189	0.0880896	394.85	48.05	5.7	0.858075	0.12434	0.0175849
30	0	19	182	78.8	23.8	31.1	23.2	583.607	177.5	39.75	800.857	584	189.85	48.55	822.4	71.0117	23.0849	5.90345	582.625	146.625	17.75	747	77.9953	19.6285	2.37617	374.85	132.75	39	0.686582	0.242238	0.0711791	209.15	57.1	9.55	0.769593	0.191722	0.0386846
31	0	13	170	88.5	30.6	30.5	34	660.857	213.5	46.5	920.857	686.25	223	46.75	956	71.7835	23.3264	4.89017	597.375	189.75	45.875	833	71.7137	22.7791	5.5072	408.75	127.5	10.95	0.747129	0.232864	0.0200069	277.5	95.5	44.75	0.675044	0.234772	0.090184
32	0	18	173.5	86.4	28.7	31.5	36.5	537.393	142.964	20.3571	700.714	551.65	165.05	26.1	742.8	74.2663	22.22	3.51373	501.75	87.75	6	595.5	84.2569	14.7355	1.00756	293.25	75.05	10.3	0.783688	0.190906	0.0254066	258.4	90	15.8	0.707625	0.248731	0.0436438
33	0	16	170.5	105.4	36.3	39.4	36.6	514.714	215.071	98.0714	827.857	493.75	239.65	112	845.4	58.4043	28.3475	13.2482	567.125	153.625	63.25	784	72.3374	19.595	8.0676	300.1	187.05	97.85	0.511576	0.320147	0.168277	193.65	52.6	14.15	0.744871	0.201186	0.0539431
34	0	17	177	58.4	18.6	23.2	15	659.25	162	56.6071	877.857	666.3	170.55	72.35	909.2	73.2842	18.7582	7.95755	641.625	140.625	17.25	799.5	80.2533	17.5891	2.1576	407.6	110.8	62.6	0.70006	0.191313	0.108627	258.7	59.75	9.75	0.787907	0.182041	0.0300521
35	0	14	174.5	65.1	21.4	29.3	11.8	612.214	212.464	41.1786	865.857	658.45	210.3	52.45	921.2	71.4774	22.8289	5.69366	496.625	217.875	13	727.5	68.2646	29.9485	1.78694	380.6	115.6	44	0.704568	0.214002	0.0814292	277.85	94.7	8.45	0.732266	0.244567	0.0231672
36	0	14	185.2	104.2	30.4	39.5	34.5	677.6	171	63.6	912.2	680.833	191.667	72.8333	945.333	72.0205	20.275	7.70451	672.75	140	49.75	862.5	78	16.2319	5.76812	403.75	113	39.25	0.721613	0.206	0.0723871	277.083	78.6667	33.5833	0.697578	0.206444	0.0959787
37	0	17	165	74.2	27.3	22	33.3	558.5	174.958	47.2083	780.667	595.688	195.75	65.8125	857.25	69.4882	22.8346	7.67717	484.125	133.375	10	627.5	77.1514	21.255	1.59363	334.812	119.25	58.1875	0.653434	0.232559	0.114007	260.875	76.5	7.625	0.754805	0.222836	0.0223596
38	0	15	169.5	58.9	20.5	23.3	15.9	530.917	161.958	47.4583	740.333	551.875	160.188	41.9375	754	73.193	21.245	5.562	489	165.5	58.5	713	68.5835	23.2118	8.20477	353.375	95.3125	21.0625	0.762309	0.197922	0.0397687	198.5	64.875	20.875	0.714841	0.223834	0.061325
39	0	14	171.5	85.2	29	33.6	25.3	477.25	227.429	71.0357	775.714	487.3	245.35	61.15	793.8	61.3883	30.9083	7.70345	452.125	182.625	95.75	730.5	61.8925	25	13.1075	326.7	146.85	33.85	0.640674	0.290681	0.0686458	160.6	98.5	27.3	0.557464	0.343502	0.0990334
40	0	18	170	80.9	28	27.8	30.1	564.143	240.714	19.2857	824.143	569.4	245.8	20.2	835.4	68.159	29.423	2.418	551	228	17	796	69.2211	28.6432	2.13568	272.5	133.7	15.8	0.638353	0.320178	0.0414686	296.9	112.1	4.4	0.719613	0.269782	0.0106047
41	0	16	181	81.7	24.9	38.1	15.5	482.286	197.571	44.7143	724.571	514.2	212.3	41.1	767.6	66.988	27.6576	5.35435	402.5	160.75	53.75	617	65.235	26.0535	8.71151	330.95	119.05	16.8	0.70826	0.254631	0.0371088	183.25	93.25	24.3	0.60477	0.312957	0.0822735
42	0	15	156	63.6	26.1	21.2	24.5	516.25	364.4	67.35	948	494.417	363.917	91	949.333	52.0804	38.3339	9.58567	549	365.125	31.875	946	58.0338	38.5967	3.36945	292.667	197.583	50.4167	0.541638	0.365196	0.0931655	201.75	166.333	40.5833	0.504819	0.388766	0.106416
43	0	14	155	40.2	16.7	15.6	10.2	509.643	111.571	41.2143	662.429	513.6	129.15	55.85	698.6	73.5185	18.487	7.99456	499.75	67.625	4.625	572	87.3689	11.8226	0.808566	354.45	99.6	53.95	0.688373	0.197025	0.114602	198.938	36.9375	2.375	0.836838	0.153063	0.010099
44	0	17	169.5	70.3	24.5	30.1	15.9	491.15	212.5	55.35	759	462.5	202	81.1667	745.667	62.025	27.0899	10.8851	534.125	228.25	16.625	779	68.5655	29.3004	2.13415	204.9	87.45	39.85	0.635521	0.276579	0.0879002	121	56.25	14.75	0.607979	0.296979	0.0950417
45	0	14	160	47.4	18.5	22.2	6.7	720.714	157	18	895.714	758.85	152.9	21.25	933	81.3344	16.388	2.2776	625.375	167.25	9.875	802.5	77.9283	20.8411	1.23053	404	83.1	18.1	0.799905	0.164505	0.0355903	354.85	69.8	3.15	0.830429	0.16239	0.00718093
46	1	15	162	39.4	15	18.6	4.8	776.5	107.821	41.5357	925.857	791.1	117.1	54.2	962.4	82.2007	12.1675	5.63175	740	84.625	9.875	834.5	88.6759	10.1408	1.18334	447.65	71.25	50.3	0.785919	0.12558	0.0885014	343.45	45.85	3.9	0.875538	0.11439	0.0100722
47	1	15	160.5	53.5	20.8	21.5	13.9	764.25	108.679	17.3571	890.286	788.05	125.85	23.5	937.4	84.0676	13.4254	2.50693	704.75	65.75	2	772.5	91.2298	8.51133	0.2589	392.05	81.2	20.75	0.794855	0.163825	0.0413209	396	44.65	2.75	0.877895	0.115643	0.00646213
48	1	15	166.5	56.2	20.3	21.9	15.8	608.429	165.429	35.8571	809.714	648	173.75	41.45	863.2	75.0695	20.1286	4.8019	509.5	144.625	21.875	676	75.3698	21.3942	3.23595	396.55	108.3	32.15	0.737791	0.202061	0.0601479	251.45	65.45	11.625	0.77161	0.200282	0.0281081
49	1	15	183	70.3	21	29.4	17.1	694.036	116.964	41.4286	852.429	710.3	121.6	49.9	881.8	80.5511	13.79	5.65888	653.375	105.375	20.25	779	83.8736	13.527	2.59949	419.45	77.65	37.9	0.78386	0.14519	0.0709496	290.85	43.95	12	0.842116	0.124249	0.0336349
50	1	16	171	62	21.2	30	8.6	637.857	203.286	68.8571	910	611.2	202.7	74.1	888	68.8288	22.8266	8.34459	704.5	204.75	55.75	965	73.0052	21.2176	5.7772	378.65	120.2	31.55	0.714402	0.226177	0.0594212	232.55	82.5	42.55	0.64373	0.233743	0.122527
51	1	16	181	64.4	19.7	33.1	5.7	811.071	193	98.7857	1102.86	772.35	187.3	113.95	1073.6	71.9402	17.446	10.6138	907.875	207.25	60.875	1176	77.2003	17.6233	5.17645	409.65	105.1	46.45	0.728673	0.188404	0.0829226	362.7	82.2	67.5	0.687587	0.173602	0.138811
52	1	15	173	62.7	20.9	24.3	18.1	690.143	194.821	54.6071	939.571	769.7	191.4	62.9	1024	75.166	18.6914	6.14258	491.25	203.375	33.875	728.5	67.4331	27.917	4.64997	415.95	98.6	36.65	0.754892	0.178403	0.0667049	353.75	92.8	26.25	0.722383	0.214195	0.063422
53	1	16	168	65	23	26.6	17.1	583.786	212.321	54.75	850.857	562.85	200.2	60.55	823.6	68.3402	24.3079	7.35187	636.125	242.625	40.25	919	69.2193	26.401	4.37976	339.45	126.1	45.25	0.665595	0.246087	0.0883182	223.4	74.1	15.3	0.702459	0.240592	0.0569488
54	1	15	167.5	67.1	23.9	27.5	17.5	657.143	137.964	52.8929	848	660.45	118.4	56.15	835	79.0958	14.1796	6.72455	648.875	186.875	44.75	880.5	73.6939	21.2237	5.08234	441.25	81.1	49.85	0.771295	0.14129	0.0874147	219.2	37.3	6.3	0.836641	0.141158	0.0222011
55	1	16	179	72.4	22.6	35.9	9.6	653.25	228.75	44.8571	926.857	653	250.1	57.3	960.4	67.9925	26.0412	5.96626	653.875	175.375	13.75	843	77.5652	20.8037	1.63108	331.5	146.45	37.25	0.645244	0.283514	0.0712422	321.5	103.65	20.05	0.722578	0.232739	0.0446828
56	1	15	158	49.1	19.7	19.4	13.2	691.75	135.75	41.2143	868.714	716.4	155.5	48.5	920.4	77.8357	16.8948	5.26945	630.125	86.375	23	739.5	85.2096	11.6802	3.11021	410.15	82.55	33.7	0.780352	0.156005	0.0636433	306.25	72.95	14.8	0.769626	0.189713	0.0406606
57	1	15	151.5	56.6	24.7	19.3	20.5	745.357	158.143	60.3571	963.857	775.25	156.65	57.3	989.2	78.3714	15.836	5.79256	670.625	161.875	68	900.5	74.4725	17.9761	7.55136	413	82.2	40.2	0.772539	0.152965	0.0744957	362.25	74.45	17.1	0.776241	0.178829	0.04493
58	1	15	162.5	52.8	20	24.8	8.1	472.286	215.429	136	823.714	518.8	235.2	153.8	907.8	57.1492	25.9088	16.9421	356	166	91.5	613.5	58.0277	27.0579	14.9144	359.55	117.35	63.9	0.664984	0.216996	0.11802	159.25	117.85	89.9	0.43399	0.316485	0.249526
59	1	15	173.5	105.5	35	34.7	43.9	584.393	183.25	39.0714	806.714	590.9	188.7	46.2	825.8	71.5549	22.8506	5.59457	568.125	169.625	21.25	759	74.8518	22.3485	2.79974	365.125	142.25	30.375	0.679926	0.263749	0.0563251	219.562	47.6875	16	0.780625	0.164713	0.0546617
60	1	15	174	75.8	25	31.6	19.1	646.393	174.143	46.4643	867	666.2	173.75	48.25	888.2	75.0056	19.562	5.43234	596.875	175.125	42	814	73.3262	21.5141	5.15971	422.938	103	34.0625	0.753748	0.185351	0.060902	252	66.8125	14.9375	0.756173	0.197826	0.0460003
61	1	16	181	75.5	23	35.1	13.3	528.179	222.5	29.75	780.429	536.4	229.85	29.55	795.8	67.4039	28.8829	3.71324	507.625	204.125	30.25	742	68.4131	27.5101	4.07682	333.25	149.25	12.25	0.692942	0.284752	0.0223052	231.062	60.3125	16.125	0.75917	0.191764	0.0490666
62	1	15	175.5	71.5	23.2	35.2	9.8	493.625	182.417	80.625	756.667	511.95	179	84.45	775.4	66.024	23.0849	10.8912	402	199.5	61.5	663	60.6335	30.0905	9.27602	372.125	127.875	55	0.669675	0.230876	0.0994486	179.25	56.625	22.625	0.715247	0.202807	0.0819458
63	1	16	166.5	51.4	18.5	19.9	14.1	567.036	200.5	38.75	806.286	624.2	179.55	40.45	844.2	73.9398	21.2687	4.79152	424.125	252.875	34.5	711.5	59.61	35.5411	4.84891	422.25	114.562	38.4375	0.734508	0.19936	0.066132	212.312	53.375	3.8125	0.789725	0.196783	0.0134927
64	1	15	160.5	56.1	21.8	24.9	11.4	651.25	189.429	35.4643	876.143	676.65	203.4	39.75	919.8	73.5649	22.1135	4.32159	587.75	154.5	24.75	767	76.6297	20.1434	3.22686	414.625	139.125	31.25	0.710787	0.2361	0.0531134	263.5	76.25	9	0.753573	0.219993	0.0264342
65	1	15	159	49.1	19.4	21.2	9.9	689.286	216.357	61.0714	966.714	692.2	224.85	71.55	988.6	70.0182	22.7443	7.23751	682	195.125	34.875	912	74.7807	21.3953	3.82401	399.375	119.375	42	0.7099	0.214613	0.0754867	306.938	120.125	34.9375	0.652359	0.268553	0.0790879
66	1	15	172	55.5	18.8	20.3	17.4	662.643	237.25	44.8214	944.714	659.2	234.35	50.05	943.6	69.8601	24.8357	5.30415	671.25	244.5	31.75	947.5	70.8443	25.8047	3.35092	399.5	150.75	34.75	0.68412	0.256169	0.0597106	268.375	87.625	9.75	0.733617	0.239415	0.0269671
67	1	16	169.5	69.9	24.3	25.5	23.3	697.143	128.821	22.4643	848.429	721.3	148.6	29.3	899.2	80.2157	16.5258	3.25845	636.75	79.375	5.375	721.5	88.2536	11.0014	0.744976	419.062	115.375	31.5625	0.739497	0.205687	0.0548159	319.438	46.25	2.5625	0.8656	0.127365	0.00703455
68	1	16	152	46.7	20.2	17.4	13.9	628.357	258.857	60.9286	948.143	618.3	260.95	67.15	946.4	65.3318	27.5729	7.09531	653.5	253.625	45.375	952.5	68.6089	26.6273	4.76378	388.75	158.062	38.1875	0.665243	0.2686	0.0661574	231.062	111.062	18.125	0.624928	0.318989	0.0560821
69	1	16	161	58.7	23	22.1	19	640.333	154.375	38.4583	833.167	651.188	161.5	42.5625	855.25	76.14	18.8834	4.97662	618.625	140.125	30.25	789	78.4062	17.7598	3.83397	338.5	88.875	33.875	0.729909	0.193932	0.0761597	250.15	58.1	8.6875	0.824061	0.158552	0.0173867
70	1	12	147	34.9	16.2	15.1	5.9	536.679	262.929	59.9643	859.571	556.9	281.65	65.25	903.8	61.6176	31.1629	7.21952	486.125	216.125	46.75	749	64.9032	28.8551	6.24166	371.1	181.4	35.5	0.632463	0.307148	0.0603889	185.8	100.25	29.75	0.584712	0.31921	0.096078
71	1	17	177	76.9	24.5	34.1	16.5	498.167	228	50.3333	776.5	588.188	205.25	59.8125	853.25	68.935	24.0551	7.00996	318.125	273.5	31.375	623	51.0634	43.9005	5.03612	357	80.4375	44.5625	0.741494	0.166717	0.0917884	231.188	124.812	15.25	0.646638	0.311948	0.0414143
72	1	12	149.5	40	17.9	17.6	7.1	573.917	299.458	75.125	948.5	521.625	273.188	76.9375	871.75	59.8365	31.3378	8.82564	678.5	352	71.5	1102	61.5699	31.9419	6.4882	271.6	143.65	38.75	0.596424	0.323962	0.0796149	182.125	93.625	28.5	0.597492	0.308	0.0945074
73	1	12	156	58	23.8	21	19.4	523.857	250.143	44.8571	818.857	538.1	265.7	55	858.8	62.6572	30.9385	6.40429	488.25	211.25	19.5	719	67.9068	29.3811	2.7121	354	178.1	37.9	0.621471	0.311976	0.0665525	184.1	87.6	17.1	0.631352	0.306954	0.0616931
74	1	12	150	35.5	15.8	15	6.7	648.821	208.464	38.4286	895.714	654.95	225.35	48.3	928.6	70.5309	24.2677	5.20138	633.5	166.25	13.75	813.5	77.8734	20.4364	1.69023	372.95	152.95	38.1	0.661848	0.270415	0.0677364	282	72.4	10.2	0.759179	0.20945	0.0313708
75	1	12	159	45.6	18	19.7	9.2	595.25	298.964	105.786	1000	546.3	301.8	96.3	944.4	57.8463	31.9568	10.197	717.625	291.875	129.5	1139	63.0048	25.6255	11.3696	339.2	188.7	60.1	0.57762	0.320824	0.101556	207.1	113.1	36.2	0.55596	0.330793	0.113247
76	1	17	175	61.2	20	29.1	9	1150.14	143.714	59.8571	1353.71	1108.65	139.65	70.9	1319.2	84.0396	10.586	5.37447	1253.88	153.875	32.25	1440	87.0747	10.6858	2.23958	500.35	56.15	31.5	0.852454	0.0950093	0.052537	608.3	83.5	39.4	0.836921	0.112105	0.0509737
77	1	13	163.5	73.2	27.4	24.1	28.8	687.714	295.464	69.6786	1052.86	598.7	298.65	73.65	971	61.6581	30.757	7.58496	910.25	287.5	59.75	1257.5	72.3857	22.8628	4.75149	335.3	196.8	45.3	0.582108	0.339384	0.0785083	263.4	101.85	28.35	0.627854	0.296979	0.0751671
78	1	12	156	41.9	17.2	18.2	7.8	537.958	234.333	89.5417	861.833	571.125	226.938	89.4375	887.5	64.3521	25.5704	10.0775	471.625	249.125	89.75	810.5	58.1894	30.7372	11.0734	386.75	148.938	48.5625	0.659288	0.257829	0.0828833	184.375	78	40.875	0.592422	0.266503	0.141075
79	1	16	162	55.1	21	21.4	15.7	904.667	154.667	33.6667	1093	832.6	152.5	38.5	1023.6	81.3404	14.8984	3.76123	1265	165.5	9.5	1440	87.8472	11.4931	0.659722	418.65	79.6	23.55	0.809447	0.149043	0.0415093	413.95	72.9	14.95	0.796631	0.16678	0.036589
80	1	13	156.5	48.8	19.9	18.6	13.9	609.821	241.036	60	910.857	647.7	232.1	64.8	944.6	68.5687	24.5712	6.86005	515.125	263.375	48	826.5	62.3261	31.8663	5.80762	376.75	159.15	45.7	0.649828	0.272071	0.0781008	270.95	72.95	19.1	0.731648	0.210816	0.0575365
81	1	17	171.5	68.3	23.2	23.1	25.8	792.536	180.821	40.6429	1014	730.85	157.3	51.25	939.4	77.7997	16.7447	5.45561	946.75	239.625	14.125	1200.5	78.863	19.9604	1.17659	341.25	101.1	43.25	0.707859	0.202777	0.089364	389.6	56.2	8	0.859332	0.124878	0.0157896
82	1	17	176	56.7	18.3	22.2	15.5	877.286	145.321	53.6786	1076.29	853.1	149.75	50.35	1053.2	81.0008	14.2186	4.78067	937.75	134.25	62	1134	82.694	11.8386	5.46737	398.95	79.05	34.2	0.777819	0.157026	0.0651549	454.15	70.7	16.15	0.848885	0.127182	0.0239337
83	1	16	175	62.3	20.3	29.1	9.9	551.786	167.429	59.9286	779.143	614.45	164.4	60.55	839.4	73.2011	19.5854	7.21349	395.125	175	58.375	628.5	62.8679	27.8441	9.28799	367.6	75.75	34.05	0.769949	0.159407	0.0706439	246.85	88.65	26.5	0.699977	0.228504	0.0715189
84	1	19	188.5	67.7	19.1	35.7	4.7	695	113	47	855	742.7	112.05	53.65	908.4	81.7591	12.3349	5.90599	575.75	115.375	30.375	721.5	79.799	15.991	4.20998	394.35	51.85	37.6	0.818389	0.106653	0.0749579	348.35	60.2	16.05	0.828568	0.134047	0.0373844
85	1	19	156	55.8	22.9	18.8	20.4	726.036	153.786	60.3214	940.143	756.1	157	72.9	986	76.6836	15.9229	7.39351	650.875	145.75	28.875	825.5	78.8462	17.656	3.49788	418.6	72.6	40.8	0.783684	0.138668	0.0776485	337.5	84.4	32.1	0.741591	0.185534	0.0728754
86	1	16	163	48.6	18.3	21	9.8	534.893	161.25	45.4286	741.571	529.95	166	54.65	750.6	70.6035	22.1156	7.28084	547.25	149.375	22.375	719	76.1127	20.7754	3.11196	298.95	70.95	35.3	0.729162	0.185014	0.0858244	231	95.05	19.35	0.667217	0.274056	0.0587269
87	1	16	164	50.1	18.6	20.6	12.1	644.643	185.893	55.3214	885.857	586.3	162.15	48.95	797.4	73.5265	20.3348	6.1387	790.5	245.25	71.25	1107	71.4092	22.1545	6.43631	308.15	84.2	24.85	0.744629	0.197924	0.0574467	278.15	77.95	24.1	0.716593	0.206253	0.0771541
88	1	16	173	61.5	20.5	26.7	13.1	618.571	148.214	68.7857	835.571	644.5	145.05	71.05	860.6	74.8896	16.8545	8.25587	553.75	156.125	63.125	773	71.6365	20.1973	8.16624	365.4	73.95	27.65	0.784531	0.159685	0.0557839	279.1	71.1	43.4	0.715311	0.175737	0.108952
89	1	16	173	51.9	17.3	22.5	10.5	536.15	119.4	26.65	682.2	547.5	141.188	31.3125	720	76.0417	19.6094	4.34896	490.75	32.25	8	531	92.42	6.07345	1.50659	374.625	91.875	23.25	0.763602	0.188733	0.0476651	172.875	49.3125	8.0625	0.737079	0.224116	0.0388049
90	1	19	162	46.6	17.8	20.9	8	647.821	166.786	31.25	845.857	667.5	171.7	37.8	877	76.1117	19.5781	4.31015	598.625	154.5	14.875	768	77.946	20.1172	1.93685	347.875	70.25	18.125	0.794492	0.163654	0.0418547	389.2	115.5	23.3	0.738872	0.217389	0.0437387
91	1	16	174.5	64.6	21.2	27.8	14.2	533.9	138.45	56.25	728.6	561.812	153.25	64.4375	779.5	72.0734	19.66	8.26652	422.25	79.25	23.5	525	80.4286	15.0952	4.47619	308.688	85.3125	41	0.717238	0.19691	0.0858517	253.125	67.9375	23.4375	0.747378	0.19252	0.0601019
92	1	17	167	50.6	18.1	21.6	10.5	740.321	230.929	94.0357	1065.29	830	220.9	97.3	1148.2	72.2871	19.2388	8.47413	516.125	256	85.875	858	60.1544	29.8368	10.0087	407	105.35	44.45	0.730611	0.189579	0.0798095	423	115.55	52.85	0.673572	0.228875	0.0975531
93	1	17	170.5	52.7	18.1	24.2	8.4	611	193.964	33.4643	838.429	641.8	181.35	37.85	861	74.5412	21.0627	4.39605	534	225.5	22.5	782	68.2864	28.8363	2.87724	380.9	113.75	30.55	0.720605	0.222173	0.0572215	260.9	67.6	7.3	0.775429	0.200543	0.0240278
94	1	16	169.5	66.5	23.1	23.8	23	519.042	140.958	28.8333	688.833	518.9	123.25	28.45	670.6	77.3785	18.3791	4.24247	519.75	229.5	30.75	780	66.6346	29.4231	3.94231	333.05	78.45	21.5	0.752992	0.199251	0.0477563	185.85	44.8	8.6875	0.786511	0.185389	0.0280999
95	1	19	160.5	53.1	20.6	21.5	13.2	666.75	163.036	63.7857	893.571	706.45	146.65	74.3	927.4	76.1753	15.813	8.01165	567.5	204	37.5	809	70.1483	25.2163	4.63535	409.4	76.45	31.95	0.789665	0.147831	0.0625043	297.05	70.2	42.35	0.724984	0.170537	0.104479
96	1	17	173	63.5	21.2	25.9	16	493.5	105.917	58.5833	658	528.125	102.875	63.5	694.5	76.0439	14.8128	9.14327	424.25	112	48.75	585	72.5214	19.1453	8.33333	343.875	72.375	47	0.737575	0.15848	0.103944	184.25	30.5	16.5	0.820136	0.117433	0.0624317
97	1	17	166	63.9	23.2	23.9	20.1	658.857	147.214	61.5	867.571	691.1	150.6	66.9	908.6	76.0621	16.575	7.36298	578.25	138.75	48	765	75.5882	18.1373	6.27451	392.35	82.1	42.15	0.758931	0.160488	0.0805817	298.75	68.5	30.9375	0.7678	0.168827	0.0633728
98	1	16	173	58.4	19.5	22.6	16.5	517.75	114.35	92.9	725	547.062	106.188	86	739.25	74.0024	14.3642	11.6334	400.5	147	120.5	668	59.9551	22.006	18.0389	354.25	67.5	48.25	0.739344	0.152846	0.10781	192.812	38.6875	37.75	0.763049	0.140006	0.0969453
99	1	18	164	59.6	22.2	22.2	18.8	656.464	129.821	34.8571	821.143	661.25	139.8	37.55	838.6	78.8517	16.6706	4.4777	644.5	104.875	28.125	777.5	82.8939	13.4887	3.61736	317.2	57.35	15.25	0.810331	0.150544	0.0391251	344.05	82.45	22.3	0.77549	0.179354	0.0451558
100	1	18	157	51.9	21.1	20.5	14.5	619.607	122.75	44.5	786.857	617.5	118.7	54	790.2	78.1448	15.0215	6.83371	624.875	132.875	20.75	778.5	80.2665	17.0681	2.66538	362.1	61.55	36.75	0.791623	0.131876	0.0765009	255.4	57.15	17.25	0.769968	0.178989	0.0510434
101	1	18	168	55.1	19.5	23.4	12.3	699.286	166.571	57.2857	923.143	716.45	179	66.95	962.4	74.4441	18.5993	6.95657	656.375	135.5	33.125	825	79.5606	16.4242	4.01515	367.55	83.85	34	0.758343	0.172258	0.0693995	348.9	95.15	32.95	0.740927	0.189573	0.0694994
102	1	18	184.5	95.4	28	44.6	18	665.333	141.625	107.708	914.667	681.8	139.2	95	916	74.4323	15.1965	10.3712	583	153.75	171.25	908	64.207	16.9328	18.8601	369.1	55.55	39.35	0.782774	0.123187	0.094039	312.7	83.65	55.65	0.71604	0.174673	0.109287
103	1	18	166	66	24	22.2	24.7	570.429	119.071	24.6429	714.143	581.65	130.2	30.95	742.8	78.3051	17.5283	4.16667	542.375	91.25	8.875	642.5	84.4163	14.2023	1.38132	267.55	60.2	15.25	0.79386	0.166276	0.0398641	314.1	70	15.7	0.774991	0.179974	0.0450349
104	1	16	173	56.4	18.8	27.5	7.2	737.929	80.25	43.9643	862.143	819.65	91	56.15	966.8	84.7797	9.41249	5.80782	533.625	53.375	13.5	600.5	88.8634	8.88843	2.24813	427.85	52.35	44.4	0.8147	0.0998227	0.0854776	391.8	38.65	11.75	0.885314	0.0882655	0.0264205
105	1	16	181	81.6	24.9	40.9	10.1	690.036	214.786	93.4643	998.286	552.7	170.35	102.35	825.4	66.9615	20.6385	12.4	1033.38	325.875	71.25	1430.5	72.2387	22.7805	4.98078	258.15	79.15	44.5	0.685409	0.200697	0.113894	294.55	91.2	57.85	0.612778	0.225992	0.16123
106	1	16	183	69.2	20.7	33.6	9.3	596.083	157.708	59.375	813.167	627.5	160.5	68.6	856.6	73.2547	18.7369	8.00841	439	143.75	13.25	596	73.6577	24.1191	2.22315	341.3	77.6	41.9	0.738584	0.168782	0.0926341	286.2	82.9	26.7	0.717257	0.214104	0.0686387
107	1	16	179	62.8	19.6	31.6	6.7	604.607	230.857	102.25	937.714	631.6	244.6	111.8	988	63.9271	24.7571	11.3158	537.125	196.5	78.375	812	66.1484	24.1995	9.65209	386.75	127.2	64.05	0.671561	0.219269	0.10917	244.85	117.4	47.75	0.597212	0.286537	0.116251
108	1	16	171	64.9	22.2	29.6	12.4	559.6	167.1	32.9	759.6	573.75	192.812	40.1875	806.75	71.1187	23.8999	4.98141	503	64.25	3.75	571	88.0911	11.2522	0.656743	383.688	123	22.5625	0.724002	0.233697	0.0423005	190.062	69.8125	17.625	0.682155	0.255396	0.0624492
109	1	16	170	60	20.8	24	15.9	726.375	102.125	48.3333	876.833	735.4	100.85	57.75	894	82.2595	11.2808	6.45973	681.25	108.5	1.25	791	86.1252	13.7168	0.158028	442.1	64.1	52.2	0.791891	0.114512	0.0935971	293.3	36.75	5.55	0.873254	0.107861	0.0188849
110	1	16	167	67.5	24.2	24.1	23.2	691.714	145.714	39.7143	877.143	693.95	164.9	44.75	903.6	76.7984	18.2492	4.95241	686.125	97.75	27.125	811	84.6023	12.053	3.34464	387.15	105	27.45	0.744606	0.203238	0.0521552	306.8	59.9	17.3	0.785321	0.163917	0.050762
111	1	16	180	68.4	21.1	29.7	15.3	539.429	164.536	32.0357	736	556.95	145.6	33.85	736.4	75.6315	19.7719	4.59669	495.625	211.875	27.5	735	67.432	28.8265	3.7415	362.75	101.95	26.5	0.740076	0.208048	0.0518763	194.2	43.65	7.35	0.788006	0.186967	0.0250274
112	1	16	179	65.3	20.4	33.1	6.7	687.833	167.708	60.125	915.667	710.1	164.15	67.15	941.4	75.4302	17.4368	7.13299	576.5	185.5	25	787	73.2529	23.5705	3.17662	353.15	107.4	51.45	0.684867	0.213518	0.101615	356.95	56.75	15.7	0.829516	0.133126	0.0373574
113	1	16	173	75.1	25.1	30.3	21.1	628.536	155.393	30.9286	814.857	636.75	179.75	36.9	853.4	74.6133	21.0628	4.32388	608	94.5	16	718.5	84.6207	13.1524	2.22686	342.3	103.3	24	0.744247	0.209982	0.0457712	294.45	76.45	12.9	0.764836	0.201174	0.0339898
114	1	16	176	68.1	22	29.3	15.7	721.833	153.208	84.2917	959.333	704.4	159.3	95.9	959.6	73.4056	16.6007	9.99375	809	122.75	26.25	958	84.4468	12.8132	2.74008	350.75	67.55	57.9	0.741755	0.14177	0.116475	353.65	91.75	38	0.739776	0.186942	0.0732819
115	1	16	184	78.3	23.1	36.7	13.1	639.429	218.75	55.6786	913.857	645.95	205.25	62.6	913.8	70.6883	22.4612	6.85051	623.125	252.5	38.375	914	68.1756	27.6258	4.19858	335.5	95.9	36.8	0.717714	0.207844	0.0744429	310.45	109.35	25.8	0.686116	0.25082	0.063064
